# Supplementary material for: Atomic Magnetometer Achieves Visual Salience Analysis in Drosophila
Source: Sensors (Basel). 2023 Jan 17;23(3):1092. doi: 10.3390/s23031092 (PMC9921713; doi:10.3390/s23031092)
Supplement: Supplementary file 1 [file sensors-23-01092-s001.zip]

Archive with 1 entries (1 files):
- sensors-2151062-supplementary.pdf
